# Supplementary material for: Facile Synthesis of Peptide-Conjugated Gold Nanoclusters with Different Lengths
Source: Nanomaterials (Basel). 2021 Nov 2;11(11):2932. doi: 10.3390/nano11112932 (PMC8623805; doi:10.3390/nano11112932)
Supplement: Supplementary file 1 [file nanomaterials-11-02932-s001.zip]

Archive with 1 entries (1 files):
- nanomaterials-1430277-supplementary.pdf
